# Supplementary material for: A time-space Bayesian regression model of rabies cases in the animal population of Kazakhstan (2013–2023)
Source: Front Vet Sci. 2025 Nov 11;12:1640050. doi: 10.3389/fvets.2025.1640050 (PMC12643857; doi:10.3389/fvets.2025.1640050)
Supplement: Supplementary file 2 [file Supplementary_file_2.xlsx]

## Sheet: Sheet1
parameter	mean	sd	2.5%	0.25	0.5	0.75	97.5%	Rhat	n.eff
beta0	-0.494402	0.234128	-0.975503	-0.64	-0.49135	-0.342675	-0.0422335	1.00292	1000
beta_wolf_pop	0.0549374	0.0711108	-0.0880705	0.00753175	0.055925	0.1031	0.1906	1.00156	3200
beta_median_inc	0.1602	0.0546308	0.0519995	0.1232	0.1605	0.1972	0.2686	1.00105	19000
beta_total_pop	-0.442407	0.150885	-0.734703	-0.542	-0.4437	-0.3437	-0.1351	1.00174	2500
beta_wildlife_cases_cat	0.440753	0.101958	0.2392	0.3722	0.4409	0.5101	0.640402	1.00098	27000
beta_companion_cases_cat_low	0.329933	0.14056	0.0603595	0.2349	0.3285	0.423	0.608902	1.00097	27000
beta_companion_cases_cat_high	0.734183	0.176498	0.389497	0.615	0.73375	0.8526	1.084	1.00099	27000
sd.emp.u	0.706688	0.0945087	0.5401	0.6419	0.6998	0.764425	0.9107	1.00106	16000
var.emp.u	0.508339	0.138529	0.2917	0.412	0.4898	0.5844	0.829402	1.00106	16000
U[1]	0.307607	0.282359	-0.240508	0.1226	0.302	0.4919	0.877307	1.00227	1500
U[2]	-0.167771	0.276564	-0.714703	-0.3491	-0.1676	0.0115275	0.376002	1.00305	950
U[3]	0.300685	0.382524	-0.441305	0.0454975	0.2962	0.5533	1.062	1.00128	5900
U[4]	0.658743	0.311838	0.0634583	0.4494	0.6523	0.860125	1.29	1.00332	840
U[5]	0.849971	0.245722	0.3797	0.6865	0.8467	1.005	1.351	1.00238	1400
U[6]	-0.874391	0.275971	-1.42502	-1.055	-0.8707	-0.691675	-0.336	1.00257	1200
U[7]	-0.0962745	0.304332	-0.690503	-0.298525	-0.09489	0.1044	0.5034	1.00143	4100
U[8]	0.852834	0.260643	0.350795	0.678675	0.85045	1.021	1.382	1.00266	1200
U[9]	-1.26206	0.461236	-2.25902	-1.549	-1.233	-0.9375	-0.459	1.0013	5600
U[10]	0.41258	0.320391	-0.213117	0.199	0.4093	0.6237	1.04802	1.00217	1600
U[11]	-0.775006	0.376852	-1.543	-1.015	-0.7622	-0.5216	-0.059198	1.00182	2300
U[12]	0.340365	0.275998	-0.191103	0.1575	0.3377	0.5217	0.894102	1.00252	1300
U[13]	-0.570253	0.419583	-1.417	-0.842	-0.5654	-0.2914	0.242917	1.00171	2600
U[14]	0.0376317	0.269573	-0.478102	-0.140025	0.03317	0.2089	0.580902	1.00367	740
fit[1,1]	3.28058	0.608472	2.204	2.846	3.238	3.661	4.57	1.00097	27000
fit[1,2]	3.04254	0.55321	2.059	2.647	3.0075	3.392	4.21302	1.00097	27000
fit[1,3]	6.38592	1.19329	4.29397	5.55	6.303	7.131	8.964	1.00099	27000
fit[1,4]	2.0744	0.382678	1.4	1.806	2.049	2.315	2.9	1.00098	27000
fit[1,5]	1.21034	0.264531	0.762297	1.022	1.187	1.371	1.803	1.00096	27000
fit[1,6]	3.57366	0.633277	2.447	3.12675	3.533	3.976	4.91002	1.00096	27000
fit[1,7]	1.96663	0.351034	1.344	1.719	1.943	2.188	2.715	1.00097	27000
fit[1,8]	3.74507	0.68652	2.542	3.261	3.697	4.175	5.219	1.00097	27000
fit[1,9]	4.65266	0.881681	3.124	4.03	4.588	5.205	6.58102	1.00096	27000
fit[1,10]	1.20858	0.240101	0.7968	1.038	1.189	1.357	1.733	1.00101	27000
fit[1,11]	1.14803	0.251965	0.720697	0.9678	1.126	1.302	1.70902	1.00096	27000
fit[2,1]	5.30789	1.18857	3.29	4.468	5.2	6.02825	7.97702	1.00099	27000
fit[2,2]	2.74916	0.533622	1.808	2.375	2.714	3.079	3.901	1.00112	11000
fit[2,3]	3.56353	0.696144	2.336	3.075	3.517	3.991	5.071	1.00114	10000
fit[2,4]	1.15127	0.223064	0.757695	0.9948	1.136	1.289	1.633	1.00117	8700
fit[2,5]	1.42042	0.268442	0.943	1.233	1.404	1.588	2.002	1.0011	13000
fit[2,6]	2.9508	0.555571	1.962	2.562	2.917	3.29625	4.15	1.00112	11000
fit[2,7]	1.64831	0.311395	1.094	1.43	1.629	1.843	2.314	1.00117	8800
fit[2,8]	3.13884	0.596844	2.07697	2.72	3.102	3.509	4.418	1.00118	8400
fit[2,9]	2.67741	0.518015	1.76	2.316	2.644	2.997	3.79502	1.00117	9000
fit[2,10]	1.08171	0.222968	0.692597	0.9264	1.064	1.219	1.567	1.00122	7300
fit[2,11]	1.70056	0.437158	0.980295	1.387	1.655	1.963	2.67902	1.001	27000
fit[3,1]	8.42492	2.15685	4.864	6.877	8.1885	9.721	13.29	1.00133	5200
fit[3,2]	9.33772	1.56881	6.577	8.232	9.222	10.33	12.66	1.00103	22000
fit[3,3]	8.06522	1.24003	5.839	7.196	7.993	8.854	10.69	1.00109	14000
fit[3,4]	2.59369	0.398798	1.876	2.314	2.57	2.847	3.435	1.00112	11000
fit[3,5]	2.16346	0.375298	1.503	1.899	2.138	2.402	2.964	1.00105	19000
fit[3,6]	5.86698	0.926736	4.211	5.218	5.8125	6.45325	7.844	1.00123	7100
fit[3,7]	2.3296	0.405301	1.618	2.044	2.301	2.588	3.19102	1.00113	11000
fit[3,8]	4.36145	0.764683	3.015	3.821	4.308	4.846	5.99102	1.00115	9600
fit[3,9]	3.41704	0.676285	2.254	2.94	3.362	3.83	4.90602	1.00143	4100
fit[3,10]	1.18626	0.294573	0.703895	0.9762	1.155	1.359	1.859	1.00102	27000
fit[3,11]	1.51749	0.364411	0.917095	1.259	1.481	1.733	2.346	1.00102	26000
fit[4,1]	3.64343	0.775633	2.31697	3.096	3.575	4.119	5.36402	1.00105	18000
fit[4,2]	6.92487	1.26645	4.71295	6.025	6.835	7.726	9.64802	1.00114	10000
fit[4,3]	5.53177	0.934315	3.87597	4.871	5.472	6.133	7.52305	1.00095	27000
fit[4,4]	2.76249	0.466594	1.93597	2.435	2.732	3.05825	3.75102	1.00095	27000
fit[4,5]	2.11219	0.371557	1.463	1.852	2.086	2.344	2.91	1.00105	18000
fit[4,6]	6.68414	1.22458	4.546	5.81875	6.592	7.44725	9.33702	1.00103	23000
fit[4,7]	1.6296	0.332264	1.06	1.396	1.599	1.834	2.362	1.00108	15000
fit[4,8]	4.61558	0.797198	3.199	4.056	4.562	5.126	6.32502	1.00097	27000
fit[4,9]	2.63785	0.519116	1.738	2.274	2.593	2.96	3.76002	1.00096	27000
fit[4,10]	1.02593	0.202208	0.673697	0.884175	1.008	1.152	1.468	1.001	27000
fit[4,11]	1.97599	0.400001	1.294	1.692	1.941	2.224	2.84	1.00097	27000
fit[5,1]	11.8555	1.63888	8.904	10.7	11.78	12.91	15.34	1.00095	27000
fit[5,2]	16.0066	2.15441	12.1	14.5	15.9	17.39	20.54	1.00096	27000
fit[5,3]	31.0778	3.63008	24.4097	28.55	30.92	33.42	38.6502	1.00119	8200
fit[5,4]	3.08138	0.544862	2.137	2.694	3.041	3.423	4.27102	1.00094	27000
fit[5,5]	7.59488	0.920463	5.907	6.958	7.555	8.183	9.50702	1.00094	27000
fit[5,6]	15.4731	1.9725	11.9	14.09	15.38	16.75	19.63	1.00099	27000
fit[5,7]	5.61809	0.680965	4.37697	5.141	5.585	6.06	7.042	1.00096	27000
fit[5,8]	10.69	1.32893	8.268	9.761	10.62	11.55	13.47	1.00096	27000
fit[5,9]	24.1885	3.52181	17.87	21.71	23.98	26.44	31.6702	1.00101	27000
fit[5,10]	2.58721	0.608985	1.572	2.159	2.524	2.944	3.953	1.00109	14000
fit[5,11]	3.89947	0.90905	2.389	3.252	3.809	4.451	5.936	1.00131	5400
fit[6,1]	5.1881	1.02445	3.39097	4.463	5.122	5.832	7.38302	1.00107	16000
fit[6,2]	2.85695	0.578257	1.852	2.45	2.815	3.212	4.116	1.00099	27000
fit[6,3]	5.61537	1.10538	3.672	4.835	5.5415	6.307	7.981	1.00098	27000
fit[6,4]	1.14894	0.231615	0.744897	0.986075	1.132	1.293	1.649	1.00095	27000
fit[6,5]	1.45787	0.294579	0.9467	1.25	1.437	1.64	2.097	1.00095	27000
fit[6,6]	2.12364	0.443136	1.355	1.808	2.091	2.399	3.07905	1.00098	27000
fit[6,7]	2.71599	0.531009	1.783	2.341	2.681	3.053	3.856	1.00096	27000
fit[6,8]	2.31012	0.490033	1.46497	1.96275	2.272	2.614	3.37702	1.001	27000
fit[6,9]	1.44556	0.353515	0.854795	1.195	1.412	1.658	2.22802	1.00096	27000
fit[6,10]	0.724961	0.163979	0.445097	0.608575	0.7109	0.82625	1.086	1.00104	21000
fit[6,11]	1.44833	0.337437	0.8789	1.20775	1.418	1.655	2.193	1.00106	17000
fit[7,1]	2.98832	0.724634	1.767	2.471	2.93	3.43	4.594	1.00132	5300
fit[7,2]	2.62814	0.608635	1.585	2.195	2.583	3.004	3.96102	1.00122	7100
fit[7,3]	3.2172	0.725301	1.967	2.70275	3.165	3.668	4.801	1.00114	10000
fit[7,4]	0.734432	0.183804	0.429897	0.6032	0.7169	0.8439	1.15002	1.00123	7100
fit[7,5]	0.8151	0.19601	0.4863	0.6751	0.7968	0.9337	1.253	1.00104	21000
fit[7,6]	1.73752	0.411911	1.044	1.444	1.7	1.98625	2.655	1.00104	22000
fit[7,7]	0.970912	0.230417	0.583297	0.8076	0.9506	1.111	1.483	1.00103	23000
fit[7,8]	1.9233	0.457929	1.15597	1.597	1.884	2.20225	2.942	1.00103	24000
fit[7,9]	2.37871	0.604103	1.376	1.952	2.316	2.744	3.734	1.00103	23000
fit[7,10]	0.58339	0.147041	0.341197	0.4791	0.5673	0.6705	0.9133	1.00103	23000
fit[7,11]	1.24047	0.332626	0.6999	1.002	1.203	1.438	1.991	1.00106	17000
fit[8,1]	6.9886	1.38112	4.626	6.002	6.882	7.854	10.01	1.00099	27000
fit[8,2]	3.06858	0.5711	2.08297	2.666	3.026	3.426	4.303	1.00096	27000
fit[8,3]	8.82645	1.60047	6.006	7.69	8.731	9.834	12.26	1.00096	27000
fit[8,4]	1.81271	0.305186	1.272	1.598	1.794	2.007	2.454	1.00103	24000
fit[8,5]	2.28284	0.383615	1.603	2.012	2.259	2.527	3.091	1.00104	21000
fit[8,6]	4.72312	0.790059	3.31997	4.163	4.673	5.228	6.388	1.00101	27000
fit[8,7]	1.89327	0.334472	1.304	1.66	1.871	2.102	2.62002	1.00096	27000
fit[8,8]	3.60527	0.63404	2.481	3.164	3.564	4.002	4.984	1.00097	27000
fit[8,9]	2.96038	0.538312	2.01	2.582	2.922	3.296	4.13202	1.001	27000
fit[8,10]	1.25129	0.244232	0.825497	1.079	1.233	1.402	1.785	1.001	27000
fit[8,11]	2.64679	0.56768	1.673	2.248	2.597	2.99	3.88902	1.00095	27000
fit[9,1]	0.553181	0.240238	0.1851	0.3779	0.5192	0.6936	1.111	1.00109	14000
fit[9,2]	0.503288	0.223328	0.163897	0.3401	0.4706	0.6316	1.023	1.00115	9700
fit[9,3]	0.882816	0.38519	0.296395	0.6035	0.8273	1.107	1.77502	1.00109	14000
fit[9,4]	0.20122	0.0868996	0.0676892	0.1378	0.1892	0.2524	0.4025	1.00106	17000
fit[9,5]	0.243126	0.104462	0.0819997	0.167	0.2288	0.3047	0.48361	1.00104	20000
fit[9,6]	0.515607	0.221011	0.174497	0.354375	0.4854	0.6464	1.02402	1.00104	21000
fit[9,7]	0.275792	0.117656	0.0939295	0.1898	0.2596	0.345225	0.54811	1.00101	27000
fit[9,8]	0.758635	0.330426	0.256197	0.517175	0.7107	0.950225	1.517	1.00097	27000
fit[9,9]	0.456094	0.194771	0.155897	0.3136	0.4289	0.571	0.907602	1.00098	27000
fit[9,10]	0.181409	0.0780406	0.0618897	0.1246	0.17015	0.227	0.363405	1.00097	27000
fit[9,11]	0.242301	0.104298	0.0826297	0.1664	0.2273	0.3035	0.485	1.00097	27000
fit[10,1]	2.62798	0.676992	1.501	2.143	2.563	3.039	4.12902	1.00103	23000
fit[10,2]	1.4091	0.363826	0.8042	1.149	1.371	1.629	2.229	1.00098	27000
fit[10,3]	1.66811	0.429434	0.953095	1.361	1.625	1.927	2.633	1.00099	27000
fit[10,4]	0.566932	0.144055	0.326	0.4639	0.5522	0.6538	0.8899	1.00099	27000
fit[10,5]	0.742031	0.196738	0.416	0.6013	0.722	0.8607	1.183	1.00103	23000
fit[10,6]	3.31396	0.838023	1.912	2.716	3.229	3.817	5.177	1.00098	27000
fit[10,7]	1.31895	0.342147	0.751897	1.076	1.286	1.525	2.08	1.00098	27000
fit[10,8]	2.08179	0.525207	1.20597	1.71	2.028	2.402	3.24402	1.00101	27000
fit[10,9]	1.1012	0.274288	0.637687	0.906275	1.074	1.269	1.706	1.001	27000
fit[10,10]	0.705764	0.187244	0.398295	0.5712	0.68595	0.8191	1.125	1.001	27000
fit[10,11]	0.542806	0.139391	0.310497	0.4427	0.5284	0.6283	0.850105	1.00104	20000
fit[11,1]	1.00171	0.329264	0.466997	0.766	0.96445	1.195	1.74902	1.00095	27000
fit[11,2]	0.669	0.228183	0.3077	0.5048	0.6405	0.7995	1.197	1.00095	27000
fit[11,3]	1.28988	0.419285	0.604992	0.989475	1.244	1.534	2.24002	1.00095	27000
fit[11,4]	0.307065	0.102493	0.1429	0.2337	0.2946	0.367	0.5429	1.00095	27000
fit[11,5]	0.395606	0.130655	0.185	0.3021	0.3804	0.4724	0.694705	1.00095	27000
fit[11,6]	0.861287	0.282482	0.4029	0.6592	0.8286	1.027	1.511	1.00095	27000
fit[11,7]	0.470724	0.154238	0.219897	0.3607	0.453	0.5613	0.825407	1.00095	27000
fit[11,8]	1.26722	0.413938	0.590397	0.9728	1.221	1.511	2.203	1.00095	27000
fit[11,9]	1.71052	0.582488	0.7721	1.293	1.642	2.054	3.045	1.00095	27000
fit[11,10]	0.334683	0.113706	0.152097	0.2531	0.3206	0.401	0.596502	1.00095	27000
fit[11,11]	0.444753	0.151246	0.2018	0.3364	0.42595	0.5329	0.792705	1.00095	27000
fit[12,1]	3.939	0.713535	2.679	3.434	3.891	4.391	5.45202	1.00098	27000
fit[12,2]	5.16449	0.961699	3.475	4.485	5.099	5.773	7.22502	1.00101	27000
fit[12,3]	4.5016	0.809189	3.07	3.928	4.449	5.018	6.218	1.00096	27000
fit[12,4]	1.43777	0.256027	0.9844	1.257	1.422	1.601	1.98002	1.00096	27000
fit[12,5]	1.23188	0.255724	0.7955	1.049	1.214	1.391	1.784	1.00098	27000
fit[12,6]	2.59713	0.531788	1.685	2.218	2.558	2.927	3.747	1.00098	27000
fit[12,7]	1.47279	0.298301	0.957597	1.259	1.451	1.659	2.115	1.00097	27000
fit[12,8]	3.94083	0.715238	2.67697	3.438	3.888	4.39	5.48502	1.00095	27000
fit[12,9]	5.43414	1.0483	3.60297	4.697	5.352	6.093	7.73402	1.00096	27000
fit[12,10]	1.56267	0.344324	0.980292	1.315	1.533	1.776	2.319	1.00097	27000
fit[12,11]	1.91093	0.38634	1.25	1.638	1.8805	2.148	2.76	1.00096	27000
fit[13,1]	1.9439	0.499368	1.10897	1.587	1.896	2.251	3.054	1.00119	8000
fit[13,2]	1.59717	0.424698	0.889892	1.293	1.556	1.856	2.53902	1.00129	5800
fit[13,3]	2.07795	0.570685	1.138	1.67	2.02	2.422	3.35102	1.00133	5100
fit[13,4]	0.643618	0.183026	0.3458	0.512	0.6248	0.753125	1.054	1.00139	4500
fit[13,5]	0.7991	0.232665	0.421792	0.6318	0.77385	0.936925	1.32302	1.00141	4300
fit[13,6]	2.23643	0.513453	1.364	1.873	2.192	2.553	3.357	1.00105	20000
fit[13,7]	1.85551	0.420194	1.132	1.557	1.823	2.114	2.766	1.00102	25000
fit[13,8]	5.4635	1.21853	3.35397	4.605	5.366	6.236	8.10902	1.00105	19000
fit[13,9]	2.92049	0.692207	1.747	2.432	2.854	3.349	4.45802	1.00104	21000
fit[13,10]	0.751991	0.176931	0.451297	0.6268	0.7364	0.860725	1.143	1.0011	13000
fit[13,11]	0.968159	0.227359	0.581095	0.8075	0.94725	1.108	1.469	1.00114	10000
fit[14,1]	10.9479	1.70973	7.922	9.74375	10.83	12.03	14.6	1.0012	7600
fit[14,2]	10.073	1.39719	7.559	9.088	9.996	10.97	13	1.001	27000
fit[14,3]	9.34409	1.36574	6.89797	8.389	9.261	10.22	12.2002	1.00096	27000
fit[14,4]	2.90269	0.475933	2.06897	2.568	2.868	3.199	3.931	1.00095	27000
fit[14,5]	2.38773	0.370895	1.72997	2.12675	2.366	2.62325	3.18002	1.00112	11000
fit[14,6]	10.7113	1.60611	7.86	9.582	10.61	11.74	14.13	1.00106	17000
fit[14,7]	1.79885	0.341382	1.212	1.559	1.77	2.00925	2.54802	1.00115	9500
fit[14,8]	7.59885	1.15602	5.53197	6.796	7.525	8.341	10.09	1.00127	6200
fit[14,9]	4.11123	0.679241	2.923	3.631	4.0625	4.542	5.584	1.00131	5400
fit[14,10]	1.8198	0.348048	1.222	1.572	1.791	2.03725	2.57605	1.00107	16000
fit[14,11]	2.26609	0.403389	1.567	1.982	2.235	2.518	3.15102	1.00134	5000
res[1,1]	2.71942	0.608472	1.43	2.339	2.762	3.154	3.796	1.00097	27000
res[1,2]	1.95746	0.553208	0.786595	1.608	1.9925	2.353	2.941	1.00097	27000
res[1,3]	2.61408	1.19329	0.0358638	1.869	2.697	3.45	4.70602	1.001	27000
res[1,4]	-2.0744	0.382678	-2.9	-2.315	-2.049	-1.806	-1.4	1.00099	27000
res[1,5]	-0.210342	0.264531	-0.8027	-0.3711	-0.18675	-0.0218775	0.237702	1.00099	27000
res[1,6]	2.42634	0.633277	1.08997	2.024	2.467	2.87325	3.553	1.00097	27000
res[1,7]	-0.966632	0.351035	-1.715	-1.188	-0.9429	-0.718875	-0.3445	1.00097	27000
res[1,8]	0.254928	0.686519	-1.219	-0.174825	0.3028	0.7386	1.458	1.00097	27000
res[1,9]	-3.65266	0.881681	-5.58103	-4.205	-3.588	-3.03	-2.124	1.00096	27000
res[1,10]	-1.20858	0.240101	-1.733	-1.357	-1.189	-1.038	-0.7968	1.001	27000
res[1,11]	-1.14803	0.251965	-1.70903	-1.302	-1.126	-0.9678	-0.720698	1.00098	27000
res[2,1]	-0.307897	1.18857	-2.97702	-1.02825	-0.2003	0.531825	1.71	1.001	27000
res[2,2]	1.25084	0.533622	0.0990653	0.92085	1.286	1.625	2.192	1.00111	12000
res[2,3]	-2.56353	0.696144	-4.071	-2.991	-2.517	-2.075	-1.336	1.00113	11000
res[2,4]	2.84873	0.223063	2.367	2.711	2.864	3.005	3.242	1.00115	9600
res[2,5]	3.57958	0.268442	2.998	3.412	3.596	3.767	4.057	1.00108	14000
res[2,6]	-0.950801	0.555572	-2.15	-1.29625	-0.91665	-0.562175	0.0380455	1.00111	12000
res[2,7]	0.35169	0.311395	-0.313705	0.1573	0.3712	0.5697	0.905802	1.00117	8800
res[2,8]	-1.13884	0.596843	-2.418	-1.509	-1.102	-0.720175	-0.0767708	1.00118	8300
res[2,9]	-1.67741	0.518016	-2.79502	-1.997	-1.644	-1.316	-0.760195	1.00117	8800
res[2,10]	-0.0817052	0.22297	-0.5671	-0.2191	-0.064155	0.0736125	0.307402	1.00123	7000
res[2,11]	-1.70056	0.437158	-2.67903	-1.963	-1.655	-1.387	-0.980295	1.00101	27000
res[3,1]	3.57508	2.15686	-1.28503	2.279	3.8115	5.123	7.136	1.00133	5100
res[3,2]	-5.33773	1.56881	-8.66003	-6.331	-5.222	-4.232	-2.577	1.00104	22000
res[3,3]	-2.06521	1.24003	-4.68602	-2.854	-1.993	-1.196	0.161102	1.00111	12000
res[3,4]	2.40631	0.398798	1.565	2.153	2.43	2.686	3.124	1.00115	9700
res[3,5]	3.83654	0.375298	3.036	3.598	3.862	4.101	4.497	1.00105	19000
res[3,6]	1.13302	0.926739	-0.843707	0.546475	1.188	1.782	2.789	1.00127	6200
res[3,7]	6.6704	0.405301	5.80897	6.412	6.699	6.956	7.382	1.00112	11000
res[3,8]	-4.36145	0.764683	-5.99102	-4.846	-4.308	-3.821	-3.015	1.00115	9600
res[3,9]	-3.41704	0.676285	-4.90602	-3.83	-3.362	-2.94	-2.254	1.00148	3700
res[3,10]	-0.186259	0.294574	-0.859205	-0.3592	-0.155	0.0237875	0.296105	1.00101	27000
res[3,11]	-1.51749	0.364411	-2.346	-1.733	-1.481	-1.259	-0.917095	1.00102	27000
res[4,1]	2.35657	0.775634	0.635487	1.881	2.425	2.904	3.68302	1.00109	14000
res[4,2]	-1.92486	1.26644	-4.64802	-2.726	-1.835	-1.025	0.287447	1.00115	9700
res[4,3]	-1.53177	0.934316	-3.52305	-2.133	-1.472	-0.871075	0.124312	1.00095	27000
res[4,4]	-0.762488	0.466596	-1.75103	-1.05825	-0.7324	-0.43495	0.064383	1.00096	27000
res[4,5]	1.88781	0.371556	1.09	1.656	1.914	2.148	2.537	1.00102	26000
res[4,6]	0.315857	1.22458	-2.33703	-0.447475	0.4079	1.18125	2.454	1.00101	27000
res[4,7]	3.3704	0.332264	2.638	3.166	3.401	3.604	3.94	1.00101	27000
res[4,8]	-1.61558	0.797198	-3.32503	-2.126	-1.562	-1.056	-0.199388	1.00097	27000
res[4,9]	0.36215	0.519118	-0.760405	0.04027	0.4067	0.7262	1.262	1.00096	27000
res[4,10]	-0.0259285	0.202209	-0.467602	-0.1522	-0.0081915	0.115825	0.326302	1.00098	27000
res[4,11]	-0.975991	0.399998	-1.84	-1.224	-0.9412	-0.692075	-0.294398	1.00097	27000
res[5,1]	4.14445	1.63887	0.663743	3.093	4.224	5.29725	7.096	1.00095	27000
res[5,2]	-2.0066	2.15441	-6.539	-3.38825	-1.903	-0.498475	1.90005	1.00096	27000
res[5,3]	4.92222	3.63009	-2.6502	2.578	5.084	7.449	11.5902	1.00116	9200
res[5,4]	1.91862	0.544862	0.72849	1.577	1.959	2.306	2.863	1.00095	27000
res[5,5]	-3.59488	0.920468	-5.50702	-4.183	-3.555	-2.958	-1.907	1.00094	27000
res[5,6]	-10.4731	1.9725	-14.63	-11.75	-10.38	-9.086	-6.896	1.00099	27000
res[5,7]	2.38191	0.680966	0.958298	1.94	2.415	2.859	3.62302	1.00096	27000
res[5,8]	5.30997	1.32893	2.531	4.448	5.381	6.239	7.732	1.00095	27000
res[5,9]	-3.18852	3.52181	-10.6702	-5.44025	-2.977	-0.71165	3.13005	1.001	27000
res[5,10]	0.412792	0.608984	-0.952503	0.05604	0.47605	0.841125	1.428	1.0011	13000
res[5,11]	2.10053	0.909051	0.0643888	1.549	2.191	2.748	3.611	1.00124	6800
res[6,1]	-1.1881	1.02445	-3.38302	-1.832	-1.122	-0.462575	0.608822	1.00109	14000
res[6,2]	-1.85695	0.578256	-3.116	-2.212	-1.815	-1.45	-0.851798	1.001	27000
res[6,3]	0.384629	1.10538	-1.981	-0.306925	0.45845	1.165	2.328	1.00099	27000
res[6,4]	1.85106	0.231618	1.351	1.707	1.868	2.014	2.255	1.00095	27000
res[6,5]	1.54213	0.294579	0.903192	1.36	1.563	1.75	2.053	1.00095	27000
res[6,6]	0.876363	0.443138	-0.0789082	0.6012	0.9088	1.192	1.645	1.001	27000
res[6,7]	-2.71599	0.531009	-3.856	-3.053	-2.681	-2.341	-1.783	1.00096	27000
res[6,8]	-2.31012	0.490033	-3.37703	-2.614	-2.272	-1.96275	-1.46498	1.00101	27000
res[6,9]	-1.44556	0.353515	-2.22803	-1.658	-1.412	-1.195	-0.854795	1.00095	27000
res[6,10]	1.27504	0.16398	0.9137	1.174	1.289	1.39125	1.555	1.00105	18000
res[6,11]	1.55167	0.337435	0.80709	1.345	1.582	1.79225	2.121	1.00108	14000
res[7,1]	-2.98832	0.724634	-4.594	-3.43	-2.93	-2.471	-1.767	1.00124	6800
res[7,2]	-2.62814	0.608635	-3.96102	-3.004	-2.583	-2.195	-1.585	1.00116	9300
res[7,3]	-0.217202	0.725301	-1.801	-0.6682	-0.16545	0.29745	1.033	1.00108	14000
res[7,4]	-0.734432	0.183804	-1.15003	-0.8439	-0.7169	-0.6032	-0.429898	1.00114	10000
res[7,5]	0.1849	0.196009	-0.2529	0.0662875	0.2032	0.3249	0.5137	1.00101	27000
res[7,6]	2.26248	0.411911	1.345	2.01375	2.3	2.556	2.956	1.00101	27000
res[7,7]	0.0290874	0.230417	-0.483105	-0.1108	0.049365	0.1924	0.416702	1.00101	27000
res[7,8]	0.0766971	0.45793	-0.9421	-0.2026	0.1162	0.403125	0.84412	1.00101	27000
res[7,9]	1.62129	0.604102	0.266493	1.256	1.684	2.048	2.624	1.00102	25000
res[7,10]	1.41661	0.147042	1.087	1.33	1.433	1.521	1.659	1.00097	27000
res[7,11]	0.759527	0.332623	0.00906035	0.561575	0.79685	0.9976	1.3	1.00103	24000
res[8,1]	0.0113974	1.38111	-3.006	-0.85425	0.1178	0.99815	2.374	1.00099	27000
res[8,2]	-2.06858	0.5711	-3.303	-2.426	-2.026	-1.666	-1.08298	1.00097	27000
res[8,3]	-0.826457	1.60046	-4.26103	-1.834	-0.73065	0.309825	1.994	1.00098	27000
res[8,4]	0.187292	0.305186	-0.453807	-0.00742825	0.206	0.402425	0.727807	1.00104	21000
res[8,5]	-1.28284	0.383615	-2.091	-1.527	-1.259	-1.012	-0.603093	1.00105	19000
res[8,6]	0.276878	0.790061	-1.388	-0.227725	0.327	0.8368	1.68002	1.00102	25000
res[8,7]	1.10673	0.334472	0.380078	0.8982	1.129	1.34	1.696	1.00098	27000
res[8,8]	3.39473	0.63404	2.016	2.998	3.436	3.836	4.519	1.00106	18000
res[8,9]	-0.96038	0.538311	-2.13203	-1.296	-0.92225	-0.582475	-0.0103848	1.00103	24000
res[8,10]	0.748713	0.244228	0.21489	0.597775	0.7673	0.921225	1.175	1.00102	27000
res[8,11]	1.35321	0.56768	0.11069	1.01	1.403	1.752	2.327	1.00097	27000
res[9,1]	-0.553181	0.240238	-1.111	-0.6936	-0.5192	-0.3779	-0.1851	1.00108	14000
res[9,2]	-0.503288	0.223328	-1.023	-0.6316	-0.4706	-0.3401	-0.163898	1.00113	11000
res[9,3]	-0.882816	0.38519	-1.77503	-1.107	-0.8273	-0.6035	-0.296395	1.00108	15000
res[9,4]	-0.20122	0.0868996	-0.4025	-0.2524	-0.1892	-0.1378	-0.0676893	1.00106	17000
res[9,5]	-0.243126	0.104462	-0.48361	-0.3047	-0.2288	-0.167	-0.0819998	1.00105	19000
res[9,6]	-0.515607	0.221011	-1.02402	-0.6464	-0.4854	-0.354375	-0.174498	1.00104	20000
res[9,7]	-0.275792	0.117656	-0.54811	-0.345225	-0.2596	-0.1898	-0.0939295	1.00102	26000
res[9,8]	0.241365	0.330425	-0.516907	0.0497925	0.2893	0.482825	0.743802	1.00099	27000
res[9,9]	-0.456094	0.194771	-0.907602	-0.571	-0.4289	-0.3136	-0.155898	1.001	27000
res[9,10]	-0.181409	0.0780406	-0.363405	-0.227	-0.17015	-0.1246	-0.0618898	1.00099	27000
res[9,11]	0.757699	0.104298	0.515	0.6965	0.7727	0.8336	0.9174	1.00099	27000
res[10,1]	-1.62798	0.676991	-3.12902	-2.039	-1.563	-1.143	-0.501288	1.00104	20000
res[10,2]	-0.409098	0.363825	-1.229	-0.6288	-0.37145	-0.149075	0.1958	1.00099	27000
res[10,3]	-1.66811	0.429434	-2.633	-1.927	-1.625	-1.361	-0.953095	1.001	27000
res[10,4]	-0.566932	0.144055	-0.8899	-0.6538	-0.5522	-0.4639	-0.326	1.00101	27000
res[10,5]	-0.742031	0.196738	-1.183	-0.8607	-0.722	-0.6013	-0.416	1.00102	27000
res[10,6]	11.686	0.838009	9.823	11.18	11.77	12.28	13.09	1.00103	24000
res[10,7]	-1.31895	0.342147	-2.08	-1.525	-1.286	-1.076	-0.751898	1.00099	27000
res[10,8]	-2.08179	0.525207	-3.24403	-2.402	-2.028	-1.71	-1.20598	1.00105	19000
res[10,9]	-1.1012	0.274288	-1.706	-1.269	-1.074	-0.906275	-0.637688	1.00104	21000
res[10,10]	-0.705764	0.187244	-1.125	-0.8191	-0.68595	-0.5712	-0.398295	1.00102	27000
res[10,11]	-0.542806	0.139391	-0.850105	-0.6283	-0.5284	-0.4427	-0.310498	1.00109	13000
res[11,1]	-1.00171	0.329264	-1.74903	-1.195	-0.96445	-0.766	-0.466998	1.00095	27000
res[11,2]	-0.669	0.228183	-1.197	-0.7995	-0.6405	-0.5048	-0.3077	1.00094	27000
res[11,3]	-1.28988	0.419285	-2.24003	-1.534	-1.244	-0.989475	-0.604993	1.00095	27000
res[11,4]	-0.307065	0.102493	-0.5429	-0.367	-0.2946	-0.2337	-0.1429	1.00094	27000
res[11,5]	-0.395606	0.130655	-0.694705	-0.4724	-0.3804	-0.3021	-0.185	1.00094	27000
res[11,6]	-0.861287	0.282482	-1.511	-1.027	-0.8286	-0.6592	-0.4029	1.00094	27000
res[11,7]	-0.470724	0.154238	-0.825408	-0.5613	-0.453	-0.3607	-0.219898	1.00094	27000
res[11,8]	-1.26722	0.413938	-2.203	-1.511	-1.221	-0.9728	-0.590398	1.00095	27000
res[11,9]	5.28948	0.582489	3.955	4.946	5.358	5.707	6.228	1.00096	27000
res[11,10]	-0.334683	0.113706	-0.596503	-0.401	-0.3206	-0.2531	-0.152098	1.00095	27000
res[11,11]	-0.444753	0.151246	-0.792705	-0.5329	-0.42595	-0.3364	-0.2018	1.00095	27000
res[12,1]	-0.938994	0.713536	-2.45202	-1.391	-0.8912	-0.434175	0.321107	1.00099	27000
res[12,2]	-2.16449	0.961698	-4.22502	-2.773	-2.099	-1.485	-0.474998	1.00103	23000
res[12,3]	-2.5016	0.809189	-4.218	-3.018	-2.449	-1.928	-1.07	1.00098	27000
res[12,4]	-0.437775	0.256026	-0.98042	-0.6006	-0.422	-0.2569	0.0155817	1.00097	27000
res[12,5]	-0.231878	0.255722	-0.784202	-0.3913	-0.214	-0.0494475	0.2045	1.00099	27000
res[12,6]	-1.59713	0.531788	-2.747	-1.927	-1.558	-1.218	-0.6852	1.00099	27000
res[12,7]	0.527212	0.298298	-0.1149	0.340775	0.5486	0.7405	1.042	1.00098	27000
res[12,8]	9.05917	0.715246	7.51497	8.61	9.112	9.562	10.32	1.00095	27000
res[12,9]	-0.434136	1.0483	-2.73402	-1.093	-0.3524	0.302675	1.39702	1.00097	27000
res[12,10]	-1.56267	0.344324	-2.319	-1.776	-1.533	-1.315	-0.980293	1.00097	27000
res[12,11]	1.08907	0.386341	0.239597	0.8519	1.1195	1.362	1.75	1.00095	27000
res[13,1]	-0.9439	0.499368	-2.054	-1.251	-0.89635	-0.5866	-0.108583	1.00122	7300
res[13,2]	0.402835	0.424697	-0.539417	0.144075	0.44415	0.7069	1.11	1.00132	5300
res[13,3]	-0.0779506	0.570685	-1.35102	-0.4218	-0.019815	0.33	0.86151	1.00138	4600
res[13,4]	0.356382	0.183026	-0.054102	0.246875	0.3752	0.488	0.6542	1.00144	4100
res[13,5]	3.2009	0.232665	2.67697	3.063	3.226	3.368	3.578	1.00146	3900
res[13,6]	-0.236428	0.513452	-1.357	-0.55255	-0.1918	0.127425	0.635607	1.00103	23000
res[13,7]	-1.85551	0.420194	-2.766	-2.114	-1.823	-1.557	-1.132	1.001	27000
res[13,8]	1.5365	1.21853	-1.10902	0.764	1.634	2.395	3.64602	1.00103	23000
res[13,9]	-1.92049	0.692207	-3.45803	-2.349	-1.854	-1.432	-0.747098	1.00103	23000
res[13,10]	-0.751991	0.176931	-1.143	-0.860725	-0.7364	-0.6268	-0.451298	1.0011	13000
res[13,11]	-0.968159	0.227359	-1.469	-1.108	-0.94725	-0.8075	-0.581095	1.00114	10000
res[14,1]	1.0521	1.70975	-2.598	-0.0311675	1.1705	2.25625	4.078	1.00119	8100
res[14,2]	12.927	1.3972	10	12.03	13	13.91	15.44	1.001	27000
res[14,3]	-3.3441	1.36575	-6.20305	-4.22125	-3.261	-2.389	-0.89779	1.00097	27000
res[14,4]	0.0973112	0.475932	-0.930605	-0.199	0.1322	0.432325	0.930922	1.00095	27000
res[14,5]	-1.38773	0.370895	-2.18003	-1.62325	-1.366	-1.12675	-0.729888	1.00113	10000
res[14,6]	-5.71133	1.60611	-9.13402	-6.736	-5.6075	-4.582	-2.86	1.00108	15000
res[14,7]	0.20115	0.341382	-0.548415	-0.00939175	0.2297	0.441125	0.7879	1.00118	8500
res[14,8]	-1.59886	1.15603	-4.09403	-2.341	-1.525	-0.796075	0.468507	1.00128	6000
res[14,9]	-1.11122	0.679242	-2.584	-1.542	-1.0625	-0.630975	0.0767505	1.0013	5500
res[14,10]	1.1802	0.348047	0.424145	0.96265	1.209	1.428	1.778	1.00109	14000
res[14,11]	-2.26609	0.403389	-3.15103	-2.518	-2.235	-1.982	-1.567	1.00132	5400
deviance	644.063	6.57912	633.3	639.3	643.4	648.1	658.6	1.00109	13000
